# Supplementary material for: SIgA Binding to Mucosal Surfaces Is Mediated by Mucin-Mucin Interactions
Source: PLoS One. 2015 Mar 20;10(3):e0119677. doi: 10.1371/journal.pone.0119677 (PMC4368717; doi:10.1371/journal.pone.0119677)
Supplement: S1 Data — Excel spread sheets containing raw data for the paper entitled ‘SIgA binding to mucosal surfaces is mediated by mucin-mucin interactions’. Data includes the BCA total protein data for cell homogenates and ELISA results for IgA bound to cells. (XLSX) [file pone.0119677.s001.xlsx]

## Sheet: BCA Cell Homogenates
BCA data of Cell Samples				Average					Average					Average
20 Min WMS Day 4	WMS	1	36.4714		1hr Min WMS Day 4 13/12/11	WMS	1	59.882		20 Min PS Day 4 17/11/12	PS	1	56.3863
		2	33.7173	35.0944			2	44.5221	52.2021			2	61.6828	59.0345
	IgA	5	28.4208			IgA	5	58.1871			Control	5	103.101
		6	37.5308	32.9758			6	56.9159	57.5515			6	72.8054	87.9534
	WMS	11	40.4968			WMS	7	49.8186			PS	7	75.8009
		12	42.8272	41.662			8	57.7634	53.791			8	81.1176	78.4593
	IgA	15	116.449			IgA	11	52.4669			Control	11	92.194
		16	45.1577	80.8032			12	55.7507	54.1088			12	91.6032	91.8986
		HT29 Con	37.6367	37.6367
		MTX Con	34.141	34.141
20 Min WMS Day 8 01/11/12	WMS	1	85.8435		1hr WMS Day 8 06/12/11	WMS	1	192.029		20 Min PS Day 8 06/12/11	PS	1	101.265
		2	95.8861	90.8648			2	145.213	168.621			2	93.5072	97.3862
	IgA	5	101.35			IgA	5	144.918			Control	5	103.851
		6	99.5782	100.464			6	141.668	143.293			6	105.92	104.886
	WMS	11	88.2065			WMS	7	128.081			PS	7	89.3696
		12	98.3967	93.3016			8	139.749	133.915			8	99.7136	94.5416
	IgA	15	166.48			IgA	11	148.019			Control	11	114.023
		16	150.382	158.431			12	186.86	167.439			12	116.954	115.488
		HT29 Con	107.258	107.258
		MTX Con	99.5782	99.5782
WMS Day 16 09/12/11	WMS	1	118.85		1hr WMS Day 16 21/12/11	WMS	1	138.009		PS Day 16 21/12/11	PS	1	131.432
		2	122.47	120.66			2	147.053	142.531			2	165.799	148.615
	IgA	5	144.882			IgA	5	134.063			Control	5	162.839
		6	136.952	140.917			6	139.16	136.612			6	120.579	141.709
	Con	9	140.228			WMS	7	104.464			PS	7	104.3
		10	136.78	138.504			8	98.3804	101.422			8	104.958	104.629
	WMS	13	103.334			IgA	11	118.77			Control	11	110.877
		14	105.575	104.455			12	124.032	121.401			12	160.866	135.872
	IgA	17	125.746
		18	127.298	126.522
	Con	21	151.261
		22	148.848	150.054

## Sheet: All Data
Raw Data and Data Normalisation according to BCA Protein Results
Data Set 1
Day 4 20 Min WMS	WMS Pre	HT29	MTX	HT29 IgA	MTX IgA		Day 4 1hr	WMS Pre	HT29	MTX	HT29 IgA	MTX IgA		Day 4 20 Min PS	PS Pre	HT29	MTX
		2.09414	4.72613	0.308782	0.367811			111.314	4.79812	4.16709	1.27858	1.27858				0.733413	1.93828
	BCA	1.97468	1.78828	2.08356	2.43974			BCA	2.29395	1.54283	2.82176	3.16318			BCA	2.75717	1.78588
Day 8 20 Min WMS	WMS Pre	HT29	MTX	HT29 IgA	MTX IgA		Day 8 1hr WMS	WMS Pre	HT29	MTX	HT29 IgA	MTX IgA		Day 8 20 Min PS	PS Pre	HT29	MTX
		11.7644	13.2603	1.06944	0.46011				2.00486	4.86122	1.01761	1.62411				0.831445	2.57028
	BCA	2.26062	1.5136	2.63762	2.52592			BCA	2.98845	2.75107	3.53824	3.8367			BCA	3.1426	2.43512
Day 16 20 Min WMS	WMS Pre	HT29	MTX	HT29 IgA	MTX IgA		Day 16 1hr WMS	WMS Pre	HT29	MTX	HT29 IgA	MTX IgA		Day 16 20 Min PS	PS Pre	HT29	MTX
		6.56257	10.0809	1.63421	4.2207			75.2349	5.01827	18.5783	0.48463	2.20143			24.8082	1.2556	2.64572
	BCA	3.8794	2.57625	4.58138	3.03812			BCA	3.74586	2.5756	4.47876	3.08641			BCA	4.35747	4.51464
Normal to 1mg/ml protein
	HT29	MTX	HT29 IgA	MTX IgA
Day 4 20 Min WMS	1.06049	2.64283	0.148199	0.150758
Day 8 20 Min WMS	5.20405	8.76078	0.405456	0.182156
Day 16 20 Min WMS	1.69116	3.91301	1.69116	1.375
Day 4 1hr WMS	2.09164	2.70093	0.453112	0.404206
Day 8 1hr WMS	0.67087	1.76703	0.287603	0.423309
Day 16 1hr WMS	1.33969	7.21319	0.108206	0.713266
Day 4 20 Min PS	0.266002	1.08534
Day 8 20 Min PS	0.264573	1.05551
Day 16 20 Min PS	0.288149	0.58603
Data Set 2
Day 4 20 Min WMS	WMS Pre	HT29	MTX	HT29 IgA	MTX IgA		Day 4 1hr WMS	WMS Pre	HT29	MTX	HT29 IgA	MTX IgA		Day 4 20 Min PS	PS Pre	HT29	MTX
	86.9024	1.90465	3.74303	0.606039	0.819627			111.314	8.32277	11.0522	1.12064	1.21289				0.733413	2.17929
	BCA	1.67202	2.0485	2.1297	2.91588			BCA	2.46927	1.8861	2.59292	2.96387			BCA	2.84575	2.07212
Day 8 20 Min WMS	WMS Pre	HT29	MTX	HT29 IgA	MTX IgA		Day 8 1hr WMS	WMS Pre	HT29	MTX	HT29 IgA	MTX IgA		Day 8 20 Min PS	PS Pre	HT29	MTX
	151.041	3.01902	18.4814	0.751891	0.644122				3.2821	29.4732	0.68354	5.25725				0.690635	3.2949
	BCA	2.65159	1.89584	2.42294	3.43526			BCA	2.94307	3.03557	3.28167	4.18752			BCA	4.14883	2.66056
Day 16 20 Min WMS	WMS Pre	HT29	MTX	HT29 IgA	MTX IgA		Day 16 1hr WMS	WMS Pre	HT29	MTX				Day 16 20 Min PS	PS Pre	HT29	MTX
		5.65476	15.1875	1.37655	5.53949			75.2349	1.90157	19.064	0.60544	1.80182			27.4491	0.976497	4.40672
	BCA	4.11034	2.89699	4.51906	3.36437			BCA	4.41384	2.46797	4.74528	3.52035			BCA	4.161	3.06933
Normal to 1mg/ml protein
	HT29	MTX	HT29 IgA	MTX IgA
Day 4 20 Min WMS	1.13913	1.82721	0.284565	0.281091
Day 8 20 Min WMS	1.13857	9.74843	0.310321	0.187503
Day 16 20 Min WMS	1.37574	5.24251	0.30461	1.64652
Day 4 1hr WMS	3.37053	5.85981	0.432191	0.409226
Day 8 1hr WMS	1.1152	9.70928	0.20829	1.25546
Day 16 1hr WMS	0.430819	7.72458	0.127588	0.511829
Day 4 20 Min PS	0.257722	1.05172
Day 8 20 Min PS	0.166465	1.23842
Day 16 20 Min PS	0.234678	1.43573
Data Set 3
Day 4 20 Min WMS	WMS Pre	HT29	MTX	HT29 IgA	MTX IgA		Day 4 1hr WMS	WMS Pre	HT29	MTX	HT29 IgA	MTX IgA		Day 4 20 Min PS	PS Pre	HT29	MTX
	81.6693	2.85391	7.40933	3.48266	1.5956			148.765	3.18268	3.54933	0.634187	0.72056			26.9131	1.6421	2.23822
	BCA	2.23684	1.45508	2.63483	1.9546			BCA	3.05312	2.06831	3.1384	2.26527			BCA	2.26121	1.69063
Day 8 20 Min WMS	WMS Pre	HT29	MTX	HT29 IgA	MTX IgA		Day 8 1hr WMS	WMS Pre	HT29	MTX	HT29 IgA	MTX IgA		Day 8 20 Min PS	PS Pre	HT29	MTX
	113.271	2.93277	14.2527	1.15734	1.28911			77.3361	3.01382	11.4602	1.7545	0.661814					7.72528
	BCA	4.14352	2.40741	3.90188	3.3577			BCA	2.66272	1.8866	3.48598	2.71154			BCA	4.09276	2.30791
Day 16 20 Min WMS	WMS Pre	HT29	MTX	HT29 IgA	MTX IgA		Day 16 1hr WMS	WMS Pre	HT29	MTX				Day 16 20 Min PS	PS Pre	HT29	MTX
	129.81	2.17299	9.46942	0.932843	5.01543				4.17999	18.2155	1.43587	6.15572			28.5087	1.23189	12.9094
	BCA	3.17283	2.11388	5.10388	3.04657			BCA	5.316	1.74013	4.8244	3.07182			BCA	3.46577	2.06169
Normal to 1mg/ml protein
	HT29	MTX	HT29 IgA	MTX IgA
Day 4 20 Min WMS	1.27587	5.09203	1.32178	0.816334
Day 8 20 Min WMS	0.707798	5.92036	0.296611	0.383926
Day 16 20 Min WMS	0.684873	4.47965	0.182771	1.64626
Day 4 1hr WMS	1.04244	1.71605	0.202073	0.31809
Day 8 1hr WMS	1.13186	6.07453	0.503302	0.244073
Day 16 1hr WMS	0.786304	10.4679	0.297627	2.00393
Day 4 20 Min PS	0.726206	1.3239
Day 8 20 Min PS	0	3.34731
Day 16 20 Min PS	0.355445	6.26157
All Normalised Results to 1mg/ml protein
Data set 1	HT29	MTX	HT29 IgA	MTX IgA		Data set 2	HT29	MTX	HT29 IgA	MTX IgA		Dat set 3	HT29	MTX	HT29 IgA	MTX IgA
Day 4 20 Min WMS	1.06049	2.64283	0.148199	0.150758		Day 4 20 Min WMS	1.13913	1.82721	0.284565	0.281091		Day 4 20 Min WMS	1.27587	5.09203	1.32178	0.816334
Day 8 20 Min WMS	5.20405	8.76078	0.405456	0.182156		Day 8 20 Min WMS	1.13857	9.74843	0.310321	0.187503		Day 8 20 Min WMS	0.707798	5.92036	0.296611	0.383926
Day 16 20 Min WMS	1.69116	3.91301	1.69116	1.375		Day 16 20 Min WMS	1.37574	5.24251	0.30461	1.64652		Day 16 20 Min WMS	0.684873	4.47965	0.182771	1.64626
Day 4 1hr WMS	2.09164	2.70093	0.453112	0.404206		Day 4 1hr WMS	3.37053	5.85981	0.432191	0.409226		Day 4 1hr WMS	1.04244	1.71605	0.202073	0.31809
Day 8 1hr WMS	0.67087	1.76703	0.287603	0.423309		Day 8 1hr WMS	1.1152	9.70928	0.20829	1.25546		Day 8 1hr WMS	1.13186	6.07453	0.503302	0.244073
Day 16 1hr WMS	1.33969	7.21319	0.108206	0.713266		Day 16 1hr WMS	0.430819	7.72458	0.127588	0.511829		Day 16 1hr WMS	0.786304	10.4679	0.297627	2.00393
Day 4 20 Min PS	0.266002	1.08534				Day 4 20 Min PS	0.257722	1.05172				Day 4 20 Min PS	0.726206	1.3239
Day 8 20 Min PS	0.264573	1.05551				Day 8 20 Min PS	0.166465	1.23842				Day 8 20 Min PS	0	3.34731
Day 16 20 Min PS	0.288149	0.58603				Day 16 20 Min PS	0.234678	1.43573				Day 16 20 Min PS	0.355445	6.26157
Mean	HT29	MTX	HT29 IgA	MTX IgA		Std Dev	HT29	MTX	HT29 IgA	MTX IgA		Std Error	HT29	MTX	HT29 IgA	MTX IgA
Day 4 20 Min WMS	1.1585	3.18735	0.584848	0.416061		Day 4 20 Min WMS	0.108984	1.69916	0.641833	0.352719		Day 4 20 Min WMS	0.062922	0.981012	0.370562	0.203642
Day 8 20 Min WMS	2.35014	8.14319	0.337463	0.251195		Day 8 20 Min WMS	2.48093	1.98736	0.0592815	0.114979		Day 8 20 Min WMS	1.43236	1.1474	0.0342262	0.0663834
Day 16 20 Min WMS	1.25059	4.54506	0.72618	1.55592		Day 16 20 Min WMS	0.514683	0.667157	0.837913	0.156685		Day 16 20 Min WMS	0.297153	0.385183	0.483769	0.0904622
Day 4 1hr WMS	2.1682	3.4256	0.362459	0.377174		Day 4 1hr WMS	1.16594	2.16484	0.139291	0.0512295		Day 4 1hr WMS	0.673153	1.24987	0.0804199	0.0295774
Day 8 1hr WMS	0.972642	5.85028	0.333065	0.640946		Day 8 1hr WMS	0.261475	3.97587	0.15267	0.539674		Day 8 1hr WMS	0.150962	2.29547	0.0881439	0.311581
Day 16 1hr WMS	0.85227	8.46857	0.177807	1.07634		Day 16 1hr WMS	0.45801	1.75028	0.104219	0.809606		Day 16 1hr WMS	0.264432	1.01052	0.0601707	0.467426
Day 4 20 Min PS	0.416643	1.15365				Day 4 20 Min PS	0.268121	0.148393				Day 4 20 Min PS	0.1548	0.0856748
Day 8 20 Min PS	0.143679	1.88041				Day 8 20 Min PS	0.13375	1.27365				Day 8 20 Min PS	0.0772206	0.735345
Day 16 20 Min PS	0.292757	2.76111				Day 16 20 Min PS	0.060515	3.06111				Day 16 20 Min PS	0.0349384	1.76733

## Sheet: Statistics WMS 20min
Concentration of IgA Bound to Cells from WMS
Day 4 20 Min WMS		Day 8 20 Min WMS		Day 16 60 Min WMS				Day 8 20 Min WMS					Day 16 60 Min WMS
HT29	MTX	HT29	MTX	HT29	MTX			Comparing Means [ t-test assuming equal variances (homoscedastic) ]					Comparing Means [ t-test assuming equal variances (homoscedastic) ]
1.06049	2.64283	5.20405	8.76078	1.69116	3.91301			Descriptive Statistics					Descriptive Statistics
1.13913	1.82721	1.13857	9.74843	1.37574	5.24251			VAR	Sample size	Mean	Variance		VAR	Sample size	Mean	Variance
1.27587	5.09203	0.707798	5.92036	0.684873	4.47965				3	2.35014	6.15501			3	1.25059	0.264899
									3	8.14319	3.94961			3	4.54506	0.445098
Analysis of Variance (One-Way)								Summary					Summary
								Degrees Of Freedom	4	Hypothesized Mean Difference	0		Degrees Of Freedom	4	Hypothesized Mean Difference	0
Summary								Test Statistics	3.15652	Pooled Variance	5.05231		Test Statistics	6.77201	Pooled Variance	0.354999
Groups	Sample size	Sum	Mean	Variance
HT29	3	3.47549	1.1585	0.0118775				Two-tailed distribution					Two-tailed distribution
MTX	3	9.56206	3.18735	2.88715				p-level	0.0342986	t Critical Value (5%)	2.77645		p-level	0.0024811	t Critical Value (5%)	2.77645
HT29	3	7.05042	2.35014	6.15501
MTX	3	24.4296	8.14319	3.94961				One-tailed distribution					One-tailed distribution
HT29	3	3.75177	1.25059	0.264899				p-level	0.0171493	t Critical Value (5%)	2.13185		p-level	0.00124055	t Critical Value (5%)	2.13185
MTX	3	13.6352	4.54506	0.445098
								G-criterion					G-criterion
ANOVA								Test Statistics	1.39183	p-level	0.020942		Test Statistics	2.82087	p-level	0.00124662
Source of Variation	SS	df	MS	F	p-level	F crit		Critical Value (5%)	1.41967				Critical Value (5%)	1.41967
Between Groups	103.775	5	20.7549	9.0807	0.000910358	4.16175
Within Groups	27.4273	12	2.28561
								Pagurova criterion					Pagurova criterion
Total	131.202	17						Test Statistics	3.15652	p-level	0.958819		Test Statistics	6.77201	p-level	0.994992
								Ratio of variances parameter	0.609128	Critical Value (5%)	0.0268387		Ratio of variances parameter	0.373099	Critical Value (5%)	0.0268953
Concentration of IgA Bound to Cells from WMS vs IgA Alone
Day 4 20 Min WMS				Day 8 20 Min WMS				Day 16 60 Min WMS
HT29	MTX	HT29 IgA	MTX IgA	HT29	MTX	HT29 IgA	MTX IgA	HT29	MTX	HT29 IgA	MTX IgA
1.06049	2.64283	0.148199	0.150758	5.20405	8.76078	0.284565	0.281091	1.69116	3.91301	1.32178	0.816334
1.13913	1.82721	0.405456	0.182156	1.13857	9.74843	0.310321	0.187503	1.37574	5.24251	0.296611	0.383926
1.27587	5.09203	1.69116	1.375	0.707798	5.92036	0.30461	1.64652	0.684873	4.47965	0.182771	1.64626
								MTX Day 8					MTX Day 16
Analysis of Variance (One-Way)								Comparing Means [ t-test assuming equal variances (homoscedastic) ]					Comparing Means [ t-test assuming equal variances (homoscedastic) ]
								Descriptive Statistics					Descriptive Statistics
Summary								VAR	Sample size	Mean	Variance		VAR	Sample size	Mean	Variance
Groups	Sample size	Sum	Mean	Variance					3	8.14319	3.94961			3	4.54506	0.445098
HT29	3	3.47549	1.1585	0.0118775					3	0.705037	0.666979			3	0.948838	0.411537
MTX	3	9.56206	3.18735	2.88715
HT29 IgA	3	2.24481	0.748271	0.683322				Summary					Summary
MTX IgA	3	1.70791	0.569305	0.487105				Degrees Of Freedom	4	Hypothesized Mean Difference	0		Degrees Of Freedom	4	Hypothesized Mean Difference	0
HT29	3	7.05042	2.35014	6.15501				Test Statistics	5.99605	Pooled Variance	2.30829		Test Statistics	6.7299	Pooled Variance	0.428318
MTX	3	24.4296	8.14319	3.94961
HT29 IgA	3	0.899497	0.299832	0.000182963				Two-tailed distribution					Two-tailed distribution
MTX IgA	3	2.11511	0.705037	0.666979				p-level	0.00389192	t Critical Value (5%)	2.77645		p-level	0.0025395	t Critical Value (5%)	2.77645
HT29	3	3.75177	1.25059	0.264899
MTX	3	13.6352	4.54506	0.445098				One-tailed distribution					One-tailed distribution
HT29 IgA	3	1.80116	0.600387	0.393544				p-level	0.00194596	t Critical Value (5%)	2.13185		p-level	0.00126975	t Critical Value (5%)	2.13185
MTX IgA	3	2.84651	0.948838	0.411537
								G-criterion					G-criterion
ANOVA								Test Statistics	2.8137	p-level	0.00125127		Test Statistics	2.77505	p-level	0.00127142
Source of Variation	SS	df	MS	F	p-level	F crit		Critical Value (5%)	1.41967				Critical Value (5%)	1.41967
Between Groups	174.726	11	15.8842	11.6536	3.98586e-07	2.70797
Within Groups	32.7126	24	1.36303
								Pagurova criterion					Pagurova criterion
Total	207.438	35						Test Statistics	5.99605	p-level	0.978036		Test Statistics	6.7299	p-level	0.997397
								Ratio of variances parameter	0.855526	Critical Value (5%)	0.0279441		Ratio of variances parameter	0.519589	Critical Value (5%)	0.0266762

## Sheet: Statistics WMS 1hr
Concentration of IgA Bound to Cells from WMS
Day 4 1hr WMS		Day 8 1hr WMS		Day 16 1hr WMS				Day 16 1hr WMS					Day 4 vs Day 16 MTX
HT29	MTX	HT29	MTX	HT29	MTX			Comparing Means [ t-test assuming equal variances (homoscedastic) ]					Comparing Means [ t-test assuming equal variances (homoscedastic) ]
2.09164	2.70093	0.67087	1.76703	1.33969	7.21319			Descriptive Statistics					Descriptive Statistics
3.37053	5.85981	1.1152	9.70928	0.430819	7.72458			VAR	Sample size	Mean	Variance		VAR	Sample size	Mean	Variance
1.04244	1.71605	1.13186	6.07453	0.786304	10.4679				3	0.85227	0.209773			3	3.4256	4.68654
									3	8.46857	3.06348			3	8.46857	3.06348
Analysis of Variance (One-Way)
								Summary					Summary
Summary								Degrees Of Freedom	4	Hypothesized Mean Difference	0		Degrees Of Freedom	4	Hypothesized Mean Difference	0
Groups	Sample size	Sum	Mean	Variance				Test Statistics	7.29147	Pooled Variance	1.63663		Test Statistics	3.13758	Pooled Variance	3.87501
HT29	3	6.50461	2.1682	1.35941
MTX	3	10.2768	3.4256	4.68654				Two-tailed distribution					Two-tailed distribution
HT29	3	2.91793	0.972642	0.068369				p-level	0.00188064	t Critical Value (5%)	2.77645		p-level	0.0349289	t Critical Value (5%)	2.77645
MTX	3	17.5508	5.85028	15.8076
HT29	3	2.55681	0.85227	0.209773				One-tailed distribution					One-tailed distribution
MTX	3	25.4057	8.46857	3.06348				p-level	0.000940319	t Critical Value (5%)	2.13185		p-level	0.0174645	t Critical Value (5%)	2.13185
ANOVA								G-criterion					G-criterion
Source of Variation	SS	df	MS	F	p-level	F crit		Test Statistics	3.65851	p-level	0.000786356		Test Statistics	1.36324	p-level	0.0219106
Between Groups	135.891	5	27.1782	6.47226	0.00387038	4.16175		Critical Value (5%)	1.41967				Critical Value (5%)	1.41967
Within Groups	50.3903	12	4.19919
Total	186.281	17						Pagurova criterion					Pagurova criterion
								Test Statistics	7.29147	p-level	0.98249		Test Statistics	3.13758	p-level	0.958659
								Ratio of variances parameter	0.0640872	Critical Value (5%)	0.0282144		Ratio of variances parameter	0.604714	Critical Value (5%)	0.0268258
Concentration of IgA Bound to Cells from WMS vs IgA Alone
Day 4 1hr WMS				Day 8 1hr WMS				Day 16 1hr WMS
HT29	MTX	HT29 IgA	MTX IgA	HT29	MTX	HT29 IgA	MTX IgA	HT29	MTX	HT29 IgA	MTX IgA
2.09164	2.70093	0.453112	0.404206	0.67087	1.76703	0.287603	0.423309	1.33969	7.21319	0.108206	0.713266
3.37053	5.85981	0.432191	0.409226	1.1152	9.70928	0.20829	1.25546	0.430819	7.72458	0.127588	0.511829
1.04244	1.71605	0.202073	0.31809	1.13186	6.07453	0.503302	0.244073	0.786304	10.4679	0.297627	2.00393
								Day 8 HT29 WMS and HT29 IgA					Day 16 MTX WMS and MTX IgA
Analysis of Variance (One-Way)								Comparing Means [ t-test assuming equal variances (homoscedastic) ]					Comparing Means [ t-test assuming equal variances (homoscedastic) ]
								Descriptive Statistics					Descriptive Statistics
Summary								VAR	Sample size	Mean	Variance		VAR	Sample size	Mean	Variance
Groups	Sample size	Sum	Mean	Variance					3	0.972642	0.068369			3	8.46857	3.06348
HT29	3	6.50461	2.1682	1.35941					3	0.333065	0.0233081			3	1.07634	0.655462
MTX	3	10.2768	3.4256	4.68654
HT29 IgA	3	1.08738	0.362459	0.0194021				Summary					Summary
MTX IgA	3	1.13152	0.377174	0.00262447				Degrees Of Freedom	4	Hypothesized Mean Difference	0		Degrees Of Freedom	4	Hypothesized Mean Difference	0
HT29	3	2.91793	0.972642	0.068369				Test Statistics	3.65867	Pooled Variance	0.0458385		Test Statistics	6.63936	Pooled Variance	1.85947
MTX	3	17.5508	5.85028	15.8076
HT29 IgA	3	0.999195	0.333065	0.0233081				Two-tailed distribution					Two-tailed distribution
MTX IgA	3	1.92284	0.640946	0.291248				p-level	0.0216057	t Critical Value (5%)	2.77645		p-level	0.00267093	t Critical Value (5%)	2.77645
HT29	3	2.55681	0.85227	0.209773
MTX	3	25.4057	8.46857	3.06348				One-tailed distribution					One-tailed distribution
HT29 IgA	3	0.533421	0.177807	0.0108615				p-level	0.0108028	t Critical Value (5%)	2.13185		p-level	0.00133546	t Critical Value (5%)	2.13185
MTX IgA	3	3.22903	1.07634	0.655462
								G-criterion					G-criterion
ANOVA								Test Statistics	1.692	p-level	0.010779		Test Statistics	3.11459	p-level	0.00108545
Source of Variation	SS	df	MS	F	p-level	F crit		Critical Value (5%)	1.41967				Critical Value (5%)	1.41967
Between Groups	225.52	11	20.5018	9.39084	2.91975e-06	2.70797
Within Groups	52.3961	24	2.18317
								Pagurova criterion					Pagurova criterion
Total	277.916	35						Test Statistics	3.65867	p-level	0.955256		Test Statistics	6.63936	p-level	0.98388
								Ratio of variances parameter	0.745759	Critical Value (5%)	0.0274148		Ratio of variances parameter	0.82375	Critical Value (5%)	0.027801

## Sheet: Statistics PS 20Min
Concentration of IgA Bound to Cells from PS
Day 4 20 Min PS		Day 8 20 Min PS		Day 16 60 Min PS			Analysis of Variance (One-Way)
HT29	MTX	HT29	MTX	HT29
0.266002	1.08534	0.264573	1.05551	0.288149	0.58603		Summary
0.257722	1.05172	0.166465	1.23842	0.234678	1.43573		Groups	Sample size	Sum	Mean	Variance
0.726206	1.3239	0	3.34731	0.355445	6.26157		HT29	3	1.24993	0.416643	0.071889
							MTX	3	3.46096	1.15365	0.0220205
							HT29	3	0.431038	0.143679	0.0178891
							MTX	3	5.64124	1.88041	1.6222
							HT29	3	0.878272	0.292757	0.00366207
							Variable #6	3	8.28333	2.76111	9.37042
							ANOVA
							Source of Variation	SS	df	MS	F	p-level	F crit
							Between Groups	16.212	5	3.24239	1.75137	0.197593	4.16175
							Within Groups	22.2162	12	1.85135
							Total	38.4281	17
Day 4 HT29 vs MTX					Day 8 HT29 vs MTX
Comparing Means [ t-test assuming equal variances (homoscedastic) ]					Comparing Means [ t-test assuming equal variances (homoscedastic) ]					Comparing Means [ t-test assuming equal variances (homoscedastic) ]
Descriptive Statistics					Descriptive Statistics					Descriptive Statistics
VAR	Sample size	Mean	Variance		VAR	Sample size	Mean	Variance		VAR	Sample size	Mean	Variance
	3	0.416643	0.071889			3	0.143679	0.0178891			3	0.292757	0.00366207
	3	1.15365	0.0220205			3	1.88041	1.6222			3	2.76111	9.37042
Summary					Summary					Summary
Degrees Of Freedom	4	Hypothesized Mean Difference	0		Degrees Of Freedom	4	Hypothesized Mean Difference	0		Degrees Of Freedom	4	Hypothesized Mean Difference	0
Test Statistics	4.16562	Pooled Variance	0.0469548		Test Statistics	2.34888	Pooled Variance	0.820043		Test Statistics	1.39638	Pooled Variance	4.68704
Two-tailed distribution					Two-tailed distribution					Two-tailed distribution
p-level	0.014081	t Critical Value (5%)	2.77645		p-level	0.0786117	t Critical Value (5%)	2.77645		p-level	0.235105	t Critical Value (5%)	2.77645
One-tailed distribution					One-tailed distribution					One-tailed distribution
p-level	0.00704049	t Critical Value (5%)	2.13185		p-level	0.0393058	t Critical Value (5%)	2.13185		p-level	0.117552	t Critical Value (5%)	2.13185
G-criterion					G-criterion					G-criterion
Test Statistics	1.99014	p-level	0.00170379		Test Statistics	1.35875	p-level	0.0220625		Test Statistics	0.851698	p-level	0.06026
Critical Value (5%)	1.41967				Critical Value (5%)	1.41967				Critical Value (5%)	1.41967
Pagurova criterion					Pagurova criterion					Pagurova criterion
Test Statistics	4.16562	p-level	0.964129		Test Statistics	2.34888	p-level	0.856778		Test Statistics	1.39638	p-level	0.702605
Ratio of variances parameter	0.765513	Critical Value (5%)	0.027514		Ratio of variances parameter	0.0109074	Critical Value (5%)	0.0282876		Ratio of variances parameter	0.000390659	Critical Value (5%)	0.0282899
Concentration of IgA Bound to Cells from PS vs IgA Alone
Day 4 20 Min PS				Day 8 20 Min PS				Day 16 60 Min PS
HT29	MTX	HT29 IgA	MTX IgA	HT29	MTX	HT29 IgA	MTX IgA	HT29	MTX	HT29 IgA	MTX IgA
0.266002	1.08534	0.148199	0.150758	0.264573	1.05551	0.284565	0.281091	0.288149	0.58603	1.32178	0.816334
0.257722	1.05172	0.405456	0.182156	0.166465	1.23842	0.310321	0.187503	0.234678	1.43573	0.296611	0.383926
0.726206	1.3239	1.69116	1.375	0	3.34731	0.30461	1.64652	0.355445	6.26157	0.182771	1.64626
Analysis of Variance (One-Way)
Summary
Groups	Sample size	Sum	Mean	Variance
HT29	3	1.24993	0.416643	0.071889
MTX	3	3.46096	1.15365	0.0220205
HT29 IgA	3	2.24481	0.748271	0.683322
MTX IgA	3	1.70791	0.569305	0.487105
HT29	3	0.431038	0.143679	0.0178891
MTX	3	5.64124	1.88041	1.6222
HT29 IgA	3	0.899497	0.299832	0.000182963
MTX IgA	3	2.11511	0.705037	0.666979
HT29	3	0.878272	0.292757	0.00366207
MTX	3	8.28333	2.76111	9.37042
HT29 IgA	3	1.80116	0.600387	0.393544
MTX IgA	3	2.84651	0.948838	0.411537
ANOVA
Source of Variation	SS	df	MS	F	p-level	F crit
Between Groups	18.8397	11	1.7127	1.49464	0.197651	2.70797
Within Groups	27.5015	24	1.1459
Total	46.3412	35

## Sheet: Saliva Concentrations of IgA
Saliva IgA Concentration mg/ml from ELISA
	Saliva 1	Saliva 2	Saliva 3	Saliva 4	Saliva 5
	23.7019	57.5115	133.188	69.3109	139.549
	Saliva 1	Saliva 2	Saliva 3	Saliva 4	Saliva 5
	24.323	25.52	174.349	93.3674	281.874
	Saliva 1	Saliva 2	Saliva 3	Saliva 4	Saliva 5
	9.76816	233.133		127.117	27.2627
	Saliva 1	Saliva 2	Saliva 3
	172.227	156.597	467.67
Day 4	WMS 20 1,2	172.227	WMS 60 1,2	133.188	PS 20 1,2	24.323
	WMS 20 3	69.3109	WMS 60 3	139.549	PS 20 3	No data
Day 8	WMS 20 1,2	93.3674	WMS 60 1,2	174.349	PS 20 1,2	25.52
	WMS 20 3	281.874	WMS 60 3	57.5115	PS 20 3	23.7019
Day 16	WMS 20 1,2	156.597	WMS 60 1,2	233.133	PS 20 1,2	27.2627
	WMS 20 3	(Was it used with other?)	WMS 60 3	127.117	PS 20 3	None Left
WMS	148.929
PS	25.2019
